# Supplementary material for: Analysis of Adolescent HIV Care Cascade Outcomes in PEPFAR-Supported Programs in Central America, October 2020–September 2024
Source: Trop Med Infect Dis. 2025 Dec 24;11(1):5. doi: 10.3390/tropicalmed11010005 (PMC12846695; doi:10.3390/tropicalmed11010005)
Supplement: Supplementary file 1 [file tropicalmed-11-00005-s001.zip]

Archive with 1 entries (1 files):
- tropicalmed-3988950-supplementary.pdf
